# Supplementary material for: A Bionic Venus Flytrap Soft Microrobot Driven by Multiphysics for Intelligent Transportation
Source: Biomimetics (Basel). 2023 Sep 17;8(5):429. doi: 10.3390/biomimetics8050429 (PMC10526311; doi:10.3390/biomimetics8050429)
Supplement: Supplementary file 1 [file biomimetics-08-00429-s001.zip]

Archive with 6 entries (5 files):
- supplementary video/
- supplementary video/Video S1.mp4
- supplementary video/Video S2.mp4
- supplementary video/Video S3.mp4
- supplementary video/Video S4.mp4
- supplementary video/Video S5.mp4
